# Supplementary material for: Multidrug-Resistant Salmonella enterica Serotype Typhi, Gulf of Guinea Region, Africa
Source: Emerg Infect Dis. 2015 Apr;21(4):655–9. doi: 10.3201/eid2104.141355 (PMC4378479; doi:10.3201/eid2104.141355)
Supplement: Supplementary file 1 — Technical Appendix. Characteristics of 61 Salmonella enteric serotype Typhi isolates and strains studied. [file 14-1355-Techapp-s1.xlsx]

## Sheet: Strains
Technical Appendix Table 1. Characteristics of the 61 Salmonella enterica serotype Typhi isolates and strains studied
Strain	Antimicrobial Resistance phenotype§	Year	Country	XbaI-PFGE	Haplotype	CRISPR1spacer content**	bla gene	Class1 integron size	class 1 integron cassette	Transconjugant resistance profile §	MDR plasmid replicon type	PMLST	MDR plasmid size (kb)	Source***
02-1739	AMX SSS TMP SXT TET	2002	Benin	XTYP-123	H56	1-2-3	TEM	None		AMX SSS TMP SXT TET	N	pST3	50	BPE, IP (FX Weill)
03-4747	AMX SSS TMP SXT CHL TET	2003	Togo	XTYP-017	H42	1-2-3	TEM	0.8			HI1*	pST2*		BPE, IP (FX Weill)
04-0339	AMX SSS TMP SXT CHL TET	2004	Togo	XTYP-017		1-2-3	TEM	0.8						BPE, IP (FX Weill)
04-6845	AMX SSS TMP SXT CHL	2004	Benin	XTYP-017	H42	1-2-3	TEM	0.8	dfrA15	AMX SSS TMP SXT CHL	HI1	pST2	190	BPE, IP (FX Weill)
04-7167	AMX STR SSS TMP SXT CHL TET	2004	Benin	XTYP-017	H56	1-2-3	TEM	0.8						BPE, IP (FX Weill)
04-7620	AMX SSS TMP SXT TET	2004	Cameroon	XTYP-110	H14	1-2-5-6-0	TEM	None		AMX SSS TMP SXT TET	N	pST3	50	BPE, IP (FX Weill)
05-2783	AMX STR SSS TMP SXT CHL TET	2005	Angola	XTYP-104	H55	1-2-3-4-5-6	TEM	0.8	dfrA7		HI1	pST2	190	BPE, IP (FX Weill)
06-1510	AMX SSS TMP SXT CHL TET	2006	Burkina Faso	XTYP-116	H56	1-2-3	TEM	0.8	dfrA15	AMX SSS TMP SXT CHL TET	HI1	pST2	190	BPE, IP (FX Weill)
06-1513	AMX STR SSS TMP SXT CHL TET	2006	Burkina Faso	XTYP-017	H56	1-2-3	TEM	0.8	dfrA15	AMX SSS TMP SXT CHL TET	HI1	pST2	190	BPE, IP (FX Weill)
06-0467	AMX SSS TMP SXT TET	2006	Cameroon	XTYP-109	H77	1-2-3-4-5-6-0	TEM	None		AMX SSS TMP SXT TET	N	pST3	50	BPE, IP (FX Weill)
06-5029	STR SSS TMP TET	2006	Cameroon	XTYP-077	H77	1-2-3-4-5-6-0		None						BPE, IP (FX Weill)
06-6055	SSS TMP SXT CHL	2006	Burkina Faso	XTYP-133	H56	1-2-3		None						BPE, IP (FX Weill)
06-6673	SSS TMP SXT CHL	2006	Côte d'Ivoire	XTYP-017	H56	1-2-3		None						BPE, IP (FX Weill)
06-7490	AMX SSS TMP SXT CHL TET	2006	Togo	XTYP-017	H56	1-2-3	TEM	0.8	dfrA15	AMX TMP CHL TET	HI1	pST2	190	BPE, IP (FX Weill)
07-0291	AMX STR SSS TMP SXT TET	2007	Cameroon	XTYP-077	H77	1-2-3-4-5-6-0	TEM	1.6	dfrA1-aadA1	AMX STR SSS TMP SXT TET	HI1	pST2	190	BPE, IP (FX Weill)
07-0702	AMX STR SSS TMP SXT TET	2007	Cameroon	XTYP-077	H77	1-2-3-4-5-6-0	TEM	1.6	dfrA1-aadA1	AMX STR SSS TMP SXT TET	HI1	pST2	190	BPE, IP (FX Weill)
07-0977	AMX STR SSS TMP SXT TET	2007	Central African Republic	XTYP-104	H55	1-2-3-4-5-6	TEM	0.8	dfrA7	AMX STR SSS TMP SXT TET	HI1	pST2	190	IPB (R Bercion)
07-3108	AMX STR SSS TMP SXT TET	2007	Cameroon	XTYP-077	H77	1-2-3-4-5-6-0	TEM	1.6	dfrA1-aadA1	AMX STR SSS TMP SXT TET	HI1	pST2	190	BPE, IP (FX Weill)
07-4565	SSS TMP SXT CHL	2007	Côte d'Ivoire	XTYP-082	H56	1-2-3		0.8	dfrA15					BPE, IP (FX Weill)
07-5494	AMX STR SSS TMP SXT CHL TET	2007	Côte d'Ivoire	XTYP-105	H42	1-2-3	TEM	0.8	dfrA15	AMX SSS TMP SXT CHL TET	HI1	pST2	190	BPE, IP (FX Weill)
08-4327	AMX SSS TMP SXT CHL TET	2008	Côte d'Ivoire	XTYP-017	H56	1-2-3	TEM	0.8						BPE, IP (FX Weill)
08-7714	AMX STR SSS TMP SXT CHL TET	2008	Congo	XTYP-104b	H55	1-2-3-4-5-6	TEM	0.8						BPE, IP (FX Weill)
08-10571	AMX SSS TMP SXT CHL TET	2008	Mali	XTYP-017		1-2-3	TEM	0.8						BPE, IP (FX Weill)
09-4584	SSS TMP SXT CHL	2009	Sub-Saharan Africa	XTYP-102		1-2-3		0.8						BPE, IP (FX Weill)
09-4821	SSS TMP SXT CHL	2009	Guinea	XTYP-017		1-2-3		0.8						BPE, IP (FX Weill)
09-5224	AMX STR SSS TMP SXT CHL TET	2009	Cameroon	XTYP-116		1-2-3	TEM	0.8						BPE, IP (FX Weill)
09-5232	AMX STR SSS TMP SXT CHL TET	2009	Mauritania	XTYP-017		1-2-3	TEM	0.8						BPE, IP (FX Weill)
09-6906	AMX SSS TMP SXT	2009	Central African Republic	XTYP-004a	H55	1-2-3-4-5-6	TEM	0.8						BPE, IP (FX Weill)
09-8774	AMX SSS TMP SXT CHL	2009	Benin	XTYP-017a		1-2-3	TEM	0.8						BPE, IP (FX Weill)
09-8993	AMX STR SSS TMP SXT CHL TET	2009	Nigeria	XTYP-017		1-2-3	TEM	0.8	dfrA15	AMX STR SSS TMP SXT CHL TET	HI1	pST2	190	BPE, IP (FX Weill)
09-2597	AMX SSS TMP SXT CHL TET	2009	France (African festive meal)	XTYP-017	H56	1-2-3	TEM	0.8						BPE, IP (FX Weill)
09-2619	AMX SSS TMP SXT CHL TET	2009	France (African festive meal)	XTYP-017	H56	1-2-3	TEM	0.8	dfrA15	AMX SSS TMP SXT CHL TET	HI1	pST2	190	BPE, IP (FX Weill)
CPC A	Pansusceptible	2000	Cameroon	XTYP-045	H83	1-2-3-4-5-6-0								CPC (MC Fonkoua)
CPC C	AMX SSS TMP SXT TET	2002	Cameroon	XTYP-109	H77	1-2-3-4-5-6-0	TEM	None						CPC (MC Fonkoua)
CPC E	AMX SSS TMP SXT TET	2002	Cameroon	XTYP-109	H77	1-2-3-4-5-6-0	TEM	None						CPC (MC Fonkoua)
CPC G	Pansusceptible	2003	Cameroon	XTYP-109	H77	1-2-3-4-5-6-0		None						CPC (MC Fonkoua)
CPC I	AMX STR SSS TMP SXT TET	2004	Cameroon	XTYP-077	H77	1-2-3-4-5-6-0	TEM	1.6						CPC (MC Fonkoua)
CPC K	AMX SSS TMP SXT TET	2004	Cameroon	XTYP-109	H77	1-2-3-4-5-6-0	TEM	None		AMX SSS TMP SXT TET	N	pST3	50	CPC (MC Fonkoua)
CPC L	AMX STR SSS TMP SXT TET	2004	Cameroon	XTYP-077	H77	1-2-3-4-5-6-0	TEM	1.6						CPC (MC Fonkoua)
CPC N	AMX SSS TMP SXT CHL TET	2005	Cameroon	XTYP-017	H56	1-2-3	TEM	0.8	dfrA15	AMX SSS TMP SXT CHL TET	HI1			CPC (MC Fonkoua)
CPC O	STR SSS TMP SXT TET	2006	Cameroon	XTYP-077	H77	1-2-3-4-5-6-0	TEM	1.6						CPC (MC Fonkoua)
CPC P	AMX STR SSS TMP SXT TET	2006	Cameroon	XTYP-077	H77	1-2-3-4-5-6-0	TEM	1.6						CPC (MC Fonkoua)
CPC Q	AMX STR SSS TMP SXT TET	2006	Cameroon	XTYP-109	H77	1-2-3-4-5-6-0	TEM	None						CPC (MC Fonkoua)
CPC R	AMX SSS TMP SXT TET	2006	Cameroon	XTYP-109	H77	1-2-3-4-5-6-0	TEM	None						CPC (MC Fonkoua)
CPC S	Pansusceptible	2006	Cameroon	XTYP-074	H52/H68	1-2-3-4-5-6-0		None						CPC (MC Fonkoua)
CPC T	AMX SSS TMP SXT TET	2007	Cameroon	XTYP-112	H77	1-2-3-4-5-6-0	TEM	None		AMX SSS TMP SXT TET	N	pST3	50	CPC (MC Fonkoua)
CPC U	AMX SSS TMP SXT TET	2007	Cameroon	XTYP-076	H77	1-2-3-4-5-6-0	TEM	None						CPC (MC Fonkoua)
Q0904130	AMX STR SSS TMP SXT CHL TET	2006	Central African Republic	XTYP-104	H55	1-2-3-4-5-6	TEM	0.8	dfrA7	AMX STR SSS TMP SXT CHL TET	HI1	pST2	190	IPB (R Bercion)
14-58	Pansusceptible	1958	Cameroon	XTYP-109	H77	1-2-3-4-5-6-0								BPE, IP (FX Weill)
69-61	Pansusceptible	1969	Tunisia	XTYP-136	H56	1-2-3								BPE, IP (FX Weill)
E02-945	Pansusceptible	2002	Cameroon	XTYP-109	H77	1-2-3-4-5-6-0								BPE, IP (FX Weill)
76-1292	AMX STR SPT SSS CHL TET	1976	Zaire	XTYP-084	H6	1-2-3-4-5-6-0	OXA-1	1.7	OXA-1-aadA1	AMX STR SSS CHL TET	I1,P		120	BPE, IP (FX Weill)
78-0851	STR SPT SSS CHL TET	1978	Tunisia	XTYP-073	H9	1-2-3-4-5-6-0		1	aadA1	STR SPT SSS CHL TET	HI1	pST2#	190	BPE, IP (FX Weill)
00-7866	Pansusceptible	2000	Morocco	XTYP-118	H46	1-2-3								BPE, IP (FX Weill)
12-58	Pansusceptible	1958	Cameroon	XTYP-117	H46	1-2-3								BPE, IP (FX Weill)
09-6318	Pansusceptible	2009	Algeria	XTYP-118		1-2-3								BPE, IP (FX Weill)
09-6677	Pansusceptible	2009	Algeria	XTYP-034		1-2-3								BPE, IP (FX Weill)
09-8709	Pansusceptible	2009	Morocco	XTYP-034		1-2-3								BPE, IP (FX Weill)
77-0303	STR SSS CHL TET	1977	India	XTYP-087	H55	1-2-3-4-5-6		1	aadA1		HI1*	pST2*		BPE, IP (FX Weill)
E02-2364	Pansusceptible	2002	Comores	XTYP-120	H55	1-2-3-4-5-6								BPE, IP (FX Weill)
ISP-03-07467	AMX SSS TMP SXT CHL TET	2003	Morocco	XTYP-135	H58	1-2-3-4-5-6-0	TEM	0.8			HI1*	pST6*		ISP (JM Collard)
*determined on the parental strain by a Golden Gate assay as described by Holt et al. (reference 5)
** The spacers Typhi 1, Typhi2, Typhi3, Typhi4, Typhi5, Typhi6 are abbreviated as 1, 2, 3, 4, 5, 6, respectively. O indicates an absence of spacer between 2 direct repeats
*** BPE, IP, Unité des Bactéries Pathogènes Entériques, Institut Pasteur, Paris, France; CPC, Centre Pasteur du Cameroun, Yaoundé, Cameroon; IPB, Institut Pasteur de Bangui, Bangui, Central African Republic; ISP, Institut de Santé Publique, Brussels, Belgium
§Abbreviations used in the descriptions of resistance types are as follows: AMX, amoxicillin; STR, streptomycin; SPT, spectinomycin; SSS, sulfamethoxazole; TMP, trimethoprim; SXT, trimethoprim-sulfamethoxazole; CHL, chloramphenicol; TET, tetracycline
#When typed with the Golden Gate assay (reference 5), this plasmid was identified as 78851, a variant of pST2
